# Supplementary material for: HIV-1 Drug Resistance in Children and Implications for Pediatric Treatment Strategies: A Systematic Review and Meta-analysis
Source: Open Forum Infect Dis. 2025 Jun 26;12(7):ofaf378. doi: 10.1093/ofid/ofaf378 (PMC12282363; doi:10.1093/ofid/ofaf378)
Supplement: ofaf378_Supplementary_Data [file ofaf378_supplementary_data.zip]

Archive with 4 entries (4 files):
- PRISMA Check list.docx
- Supplementary file 1.docx
- Supplementary file 2.docx
- Supplementary file 3.docx
